# Supplementary material for: Negligible-cost microfluidic device fabrication using 3D-printed interconnecting channel scaffolds
Source: PLoS One. 2021 Feb 3;16(2):e0245206. doi: 10.1371/journal.pone.0245206 (PMC7857642; doi:10.1371/journal.pone.0245206)
Supplement: S1 Supporting information — (ZIP) [file pone.0245206.s003.zip]

Archive with 37 entries (30 files):
- MicroChannels/.vscode/
- MicroChannels/.vscode/launch.json
- MicroChannels/export/
- MicroChannels/MicroChannels.manifest
- MicroChannels/MicroChannels.py
- MicroChannels/resources/
- MicroChannels/resources/images/
- MicroChannels/resources/images/cross_junction.png
- MicroChannels/resources/images/droplet.png
- MicroChannels/resources/images/resistor.png
- MicroChannels/resources/images/straight.png
- MicroChannels/resources/images/y_junction.png
- MicroChannels/resources/logos/
- MicroChannels/resources/logos/16x16.png
- MicroChannels/resources/logos/16x16@2x.png
- MicroChannels/resources/logos/16x16@2x-dark.png
- MicroChannels/resources/logos/16x16@2x-disabled.png
- MicroChannels/resources/logos/16x16-dark.png
- MicroChannels/resources/logos/16x16-disabled.png
- MicroChannels/resources/logos/32x32.png
- MicroChannels/resources/logos/32x32@2x.png
- MicroChannels/resources/logos/32x32@2x-dark.png
- MicroChannels/resources/logos/32x32@2x-disabled.png
- MicroChannels/resources/logos/32x32-dark.png
- MicroChannels/resources/logos/32x32-disabled.png
- MicroChannels/resources/logos/highres.png
- MicroChannels/resources/parts/
- MicroChannels/resources/parts/_XRef_/
- MicroChannels/resources/parts/_XRef_/Ball.f3d
- MicroChannels/resources/parts/_XRef_/Socket.f3d
- MicroChannels/resources/parts/ball.f3d
- MicroChannels/resources/parts/cross_junction.f3d
- MicroChannels/resources/parts/droplet.f3d
- MicroChannels/resources/parts/resistor.f3d
- MicroChannels/resources/parts/socket.f3d
- MicroChannels/resources/parts/straight.f3d
- MicroChannels/resources/parts/y_junction.f3d
