# Supplementary material for: Negligible-cost microfluidic device fabrication using 3D-printed interconnecting channel scaffolds
Source: PLoS One. 2021 Feb 3;16(2):e0245206. doi: 10.1371/journal.pone.0245206 (PMC7857642; doi:10.1371/journal.pone.0245206)
Supplement: S1 Supporting information — (ZIP) [file pone.0245206.s003.zip › MicroChannels/MicroChannels.manifest]

{
	"autodeskProduct":	"Fusion360",
	"type":	"addin",
	"id":	"1d902f11-0d0a-4787-8e8b-b0961fd56773",
	"author":	"Harry Felton",
	"description":	{
		"":	"An add-in to automatically create and edit MicroChannel models."
	},
	"version":	"V0.1",
	"runOnStartup":	false,
	"supportedOS":	"windows|mac",
	"editEnabled":	true
}
