# Supplementary material for: Negligible-cost microfluidic device fabrication using 3D-printed interconnecting channel scaffolds
Source: PLoS One. 2021 Feb 3;16(2):e0245206. doi: 10.1371/journal.pone.0245206 (PMC7857642; doi:10.1371/journal.pone.0245206)
Supplement: S2 Supporting information — MicroChannel01.curaprofile is for the 0.1 mm nozzle. MicroChannel04.curaprofile is for the 0.4 mm nozzle. (ZIP) [file pone.0245206.s004.zip]

Archive with 2 entries (2 files):
- S2_supportinginformation/MicroChannels01.curaprofile
- S2_supportinginformation/MicroChannels04.curaprofile
