# Supplementary material for: Negligible-cost microfluidic device fabrication using 3D-printed interconnecting channel scaffolds
Source: PLoS One. 2021 Feb 3;16(2):e0245206. doi: 10.1371/journal.pone.0245206 (PMC7857642; doi:10.1371/journal.pone.0245206)
Supplement: S1 File — (XLSX) [file pone.0245206.s008.xlsx]

## Sheet: Raw 350 µm
Straight	Socket	Mid	Ball	Over/Under Extruded	Mean
Number	1	2	3						All units in mm
1	0.42	0.39	0.47		0.426667				*	Unusable due to underextrusion
	0.43	0.43	0.45		0.436667				**	Unusable due to overextrusion
	0.44	0.45	0.47		0.453333
	0.47	0.42	0.47		0.453333
	0.45	0.47	0.45		0.456667
	0.49	0.47	0.44		0.466667
	0.46	0.45	0.51		0.473333
	0.5	0.47	0.47		0.48
	0.49	0.48	0.48		0.483333
	0.47	0.48	0.51		0.486667
	0.51	0.45	0.57		0.51
	0.53	0.49	0.51		0.51
	0.53	0.53	0.53		0.53
	0.49	0.65	0.48		0.54
	0.57	0.59	0.51		0.556667
	0.52	0.65	0.53		0.566667
	0.6	0.55	0.6		0.583333
	0.6	0.53	0.63		0.586667
	0.6	0.56	0.6		0.586667
	0.6	0.65	0.58		0.61
	0.61	0.61	0.62		0.613333
	0.58	0.59	0.73		0.633333
	0.7	0.63	0.58		0.636667
	0.63	0.75	0.63		0.67
	0.7	0.69	0.69	**	0.693333
	0.71	0.72	0.71		0.713333
	0.75	0.73	0.81	**	0.763333
	0.75	0.74	0.8	**	0.763333
	0.74	0.77	0.81		0.773333
	0.8	0.74	0.78	**	0.773333
	0.79	0.78	0.82		0.796667
	0.87	0.77	0.77	**	0.803333
	0.8	0.8	0.85		0.816667
	1.02	0.78	0.67	**	0.823333
	0.9	0.81	0.81		0.84
	0.89	0.87	0.77	**	0.843333
	0.93	0.81	0.8	**	0.846667
	0.95	0.85	0.8	**	0.866667
	0.95	0.86	0.79	**	0.866667
	0.95	0.85	0.82	**	0.873333
	0.97	0.85	0.93	**	0.916667
	1	0.96	0.86	**	0.94
	1.03	0.93	0.89	**	0.95
	0.96	1.01	0.89		0.953333
	0.81	1.1	1.01	**	0.973333
	1.08	0.98	0.88	**	0.98
	1.07	0.98	0.92	**	0.99
	0.91	1.18	0.93	**	1.00667
	1.08	1.05	0.99	**	1.04
	1.3	1.03	0.99	**	1.10667
Y	Ball	Mid	Joint	Over/Under Extruded	Mean
Number	1	2	3
1	0.47	0.45	0.52		0.48
	0.46	0.54	0.52		0.506667
	0.53	0.52	0.5		0.516667
	0.49	0.53	0.55		0.523333
	0.5	0.53	0.55		0.526667
	0.51	0.54	0.55		0.533333
	0.53	0.54	0.59		0.553333
	0.57	0.53	0.57		0.556667
	0.55	0.54	0.6		0.563333
	0.56	0.55	0.58		0.563333
	0.56	0.56	0.57		0.563333
	0.58	0.55	0.56		0.563333
	0.57	0.56	0.58		0.57
	0.58	0.55	0.59		0.573333
	0.58	0.57	0.58		0.576667
	0.56	0.54	0.64		0.58
	0.58	0.59	0.61		0.593333
	0.58	0.58	0.62		0.593333
	0.59	0.6	0.61		0.6
	0.6	0.6	0.6		0.6
	0.6	0.62	0.63		0.616667
	0.62	0.62	0.62		0.62
	0.61	0.62	0.63		0.62
	0.61	0.61	0.64		0.62
	0.62	0.62	0.65		0.63
	0.66	0.64	0.61		0.636667
	0.63	0.63	0.66		0.64
	0.65	0.64	0.65		0.646667
	0.64	0.63	0.68		0.65
	0.65	0.65	0.68		0.66
	0.64	0.66	0.68		0.66
	0.7	0.62	0.67		0.663333
	0.7	0.67	0.63		0.666667
	0.68	0.66	0.68		0.673333
	0.66	0.68	0.71		0.683333
	0.67	0.64	0.75		0.686667
	0.71	0.69	0.71		0.703333
	0.72	0.69	0.71		0.706667
	0.71	0.71	0.71		0.71
	0.72	0.75	0.7		0.723333
	0.7	0.72	0.75		0.723333
	0.7	0.72	0.78		0.733333
	0.75	0.67	0.78		0.733333
	0.75	0.74	0.78		0.756667
	0.83	0.76	0.75		0.78
	0.83	0.82	0.82		0.823333
	0.86	0.8	0.9		0.853333
	0.87	0.88	0.86	**	0.87
	0.88	0.87	0.9		0.883333
	1	0.91	0.93		0.946667
Droplet	Ball	Mid	Mid2	Over/Under Extruded	Mean
Number	1	2	3
1	0.42	0.34	0.36		0.373333
	0.45	0.37	0.37	*	0.396667
	0.44	0.4	0.37	*	0.403333
	0.44	0.41	0.43	*	0.426667
	0.46	0.4	0.43		0.43
	0.47	0.43	0.39	*	0.43
	0.48	0.41	0.43		0.44
	0.51	0.41	0.42		0.446667
	0.45	0.45	0.45		0.45
	0.49	0.46	0.44		0.463333
	0.52	0.48	0.4		0.466667
	0.47	0.47	0.47		0.47
	0.52	0.47	0.43		0.473333
	0.54	0.46	0.42		0.473333
	0.49	0.47	0.46		0.473333
	0.5	0.5	0.45		0.483333
	0.45	0.52	0.48		0.483333
	0.61	0.48	0.39		0.493333
	0.57	0.47	0.46		0.5
	0.53	0.52	0.49		0.513333
	0.51	0.55	0.49		0.516667
	0.7	0.46	0.45		0.536667
	0.59	0.56	0.48		0.543333
	0.6	0.47	0.57		0.546667
	0.63	0.5	0.58		0.57
	0.59	0.51	0.61		0.57
	0.66	0.63	0.5		0.596667
	0.62	0.58	0.6		0.6
	0.6	0.66	0.58		0.613333
	0.68	0.64	0.57		0.63
	0.66	0.71	0.65		0.673333
	0.71	0.71	0.64		0.686667
	0.74	0.64	0.76	**	0.713333
	0.78	0.78	0.67		0.743333
	0.79	0.71	0.75		0.75
	0.78	0.74	0.79		0.77
	0.83	0.75	0.83	**	0.803333
	0.85	0.87	0.75		0.823333
	0.84	0.84	0.83	**	0.836667
	0.87	0.88	0.78		0.843333
	0.99	0.89	0.88	**	0.92
	0.96	0.86	0.96	**	0.926667
	0.93	0.91	0.98	**	0.94
	1.07	1	0.96	**	1.01
	1.08	0.98	0.98	**	1.01333
	0.96	1.1	1.08	**	1.04667
Cross	Stem1	Stem2	Stem3	Over/Under Extruded	Mean
Number	1	2	3
1	0.44	0.39	0.6	*	0.476667
	0.6	0.44	0.5		0.513333
	0.46	0.43	0.72		0.536667
	0.73	0.46	0.46		0.55
	0.71	0.53	0.43		0.556667
	0.65	0.56	0.46		0.556667
	0.68	0.58	0.48		0.58
	0.76	0.46	0.55	*	0.59
	0.68	0.51	0.6		0.596667
	0.73	0.5	0.56		0.596667
	0.49	0.66	0.68		0.61
	0.66	0.59	0.6		0.616667
	0.7	0.59	0.6		0.63
	0.73	0.62	0.55		0.633333
	0.78	0.54	0.59		0.636667
	0.77	0.64	0.54		0.65
	0.54	0.78	0.64		0.653333
	0.66	0.65	0.66	*	0.656667
	0.74	0.66	0.59		0.663333
	0.63	0.67	0.73		0.676667
	0.68	0.71	0.65		0.68
	0.72	0.68	0.65		0.683333
	0.83	0.62	0.6		0.683333
	0.5	0.73	0.83		0.686667
	0.81	0.68	0.63		0.706667
	0.57	0.7	0.87		0.713333
	0.68	0.68	0.82		0.726667
	0.7	0.66	0.84		0.733333
	0.63	0.77	0.8		0.733333
	0.89	0.66	0.66		0.736667
	0.77	0.7	0.75		0.74
	0.82	0.71	0.7		0.743333
	0.83	0.67	0.76		0.753333
	0.82	0.69	0.75	**	0.753333
	0.78	0.79	0.72		0.763333
	0.75	0.69	0.88		0.773333
	0.8	0.81	0.76		0.79
	0.79	0.8	0.8		0.796667
	0.9	0.77	0.74	**	0.803333
	0.81	0.84	0.76		0.803333
	0.87	0.78	0.77	**	0.806667
	1.1	0.74	0.7	**	0.846667
	0.87	0.82	0.89	**	0.86
	0.92	0.82	0.88	**	0.873333
	0.93	0.88	0.87	**	0.893333
	0.94	0.88	0.92	**	0.913333
	0.99	0.88	0.88	**	0.916667
	0.86	1.1	0.91		0.956667
	0.98	1.02	0.97	**	0.99
Resistor	Ball	Mid (Random)	Socket	Over/Under Extruded	Mean
Number	1	2	3
1		0.4	0.26	*	0.26
		0.5	0.28	*	0.28
	0.37	0.57	0.27		0.32
	0.34	0.59	0.3	*	0.32
	0.44	0.49	0.24	*	0.34
	0.37	0.44	0.34	*	0.355
	0.33	0.43	0.38	*	0.355
	0.36	0.45	0.38		0.37
	0.4	0.57	0.34	*	0.37
	0.39	0.46	0.36		0.375
	0.47	0.54	0.28		0.375
		0.25	0.38	*	0.38
	0.39	0.49	0.4		0.395
	0.36	0.41	0.44	*	0.4
	0.41	0.56	0.43		0.42
	0.39	0.49	0.45		0.42
	0.44	0.56	0.42		0.43
	0.47	0.6	0.42		0.445
	0.49	0.57	0.41		0.45
	0.44	0.58	0.48	*	0.46
	0.46	0.58	0.48		0.47
	0.47	0.57	0.48		0.475
	0.5	0.58	0.46		0.48
	0.47	0.56	0.49		0.48
	0.5	0.61	0.47		0.485
	0.48	0.52	0.52		0.5
	0.5	0.7	0.5		0.5
	0.53	0.67	0.48		0.505
	0.56	0.68	0.56		0.56
	0.57	0.85	0.57		0.57
	0.54	0.71	0.61		0.575
	0.57	0.82	0.59		0.58
	0.57	0.69	0.59		0.58
	0.61	0.83	0.66		0.635
	0.64	0.71	0.68		0.66
	0.78	0.87	0.62	**	0.7
	0.59	0.88	0.82		0.705
	0.62	0.85	0.8		0.71
	0.72		1.1	**	0.91
	0.86	1.16	1.08	**	0.97
	0.89	0.96	1.18	**	1.035
	0.97	0.93	1.19	**	1.08
	1.14			**	1.14
	1.21		1.38	**	1.295

## Sheet: Ordered 350 µm
Over/Under Extruded	Mean Channel Width	Switch	Mean Channel Width					Useable			All units in mm
*	0.26	1						0.32			*	Unusable due to underextrusion
*	0.28	1						0.37			**	Unusable due to overextrusion
	0.32	0	0.32					0.373333
*	0.32	1						0.375
*	0.34	1						0.375
*	0.355	1						0.395
*	0.355	1						0.42
	0.37	0	0.37					0.42
*	0.37	1						0.426667
	0.373333	0	0.373333					0.43
	0.375	0	0.375					0.43
	0.375	0	0.375					0.436667
*	0.38	1						0.44
	0.395	0	0.395					0.445
*	0.396667	1						0.446667
*	0.4	1						0.45
*	0.403333	1						0.45
	0.42	0	0.42					0.453333
	0.42	0	0.42					0.453333
	0.426667	0	0.426667					0.456667
*	0.426667	1						0.463333
	0.43	0	0.43					0.466667
*	0.43	1						0.466667
	0.43	0	0.43					0.47
	0.436667	0	0.436667					0.47
	0.44	0	0.44					0.473333
	0.445	0	0.445					0.473333
	0.446667	0	0.446667					0.473333
	0.45	0	0.45					0.473333
	0.45	0	0.45					0.475
	0.453333	0	0.453333					0.48
	0.453333	0	0.453333					0.48
	0.456667	0	0.456667					0.48
*	0.46	1						0.48
	0.463333	0	0.463333					0.483333
	0.466667	0	0.466667					0.483333
	0.466667	0	0.466667					0.483333
	0.47	0	0.47					0.485
	0.47	0	0.47					0.486667
	0.473333	0	0.473333					0.493333
	0.473333	0	0.473333					0.5
	0.473333	0	0.473333					0.5
	0.473333	0	0.473333					0.5
	0.475	0	0.475					0.505
**	0.476667	1						0.506667
	0.48	0	0.48					0.51
	0.48	0	0.48					0.51
	0.48	0	0.48					0.513333
	0.48	0	0.48					0.513333
	0.483333	0	0.483333					0.516667
	0.483333	0	0.483333					0.516667
	0.483333	0	0.483333					0.523333
	0.485	0	0.485					0.526667
	0.486667	0	0.486667					0.53
	0.493333	0	0.493333					0.533333
	0.5	0	0.5					0.536667
	0.5	0	0.5					0.536667
	0.5	0	0.5					0.54
	0.505	0	0.505					0.543333
	0.506667	0	0.506667					0.546667
	0.51	0	0.51					0.55
	0.51	0	0.51					0.553333
	0.513333	0	0.513333					0.556667
	0.513333	0	0.513333					0.556667
	0.516667	0	0.516667					0.556667
	0.516667	0	0.516667					0.556667
	0.523333	0	0.523333					0.56
	0.526667	0	0.526667					0.563333
	0.53	0	0.53					0.563333
	0.533333	0	0.533333					0.563333
	0.536667	0	0.536667					0.563333
	0.536667	0	0.536667					0.566667
	0.54	0	0.54					0.57
	0.543333	0	0.543333					0.57
	0.546667	0	0.546667					0.57
	0.55	0	0.55					0.57
	0.553333	0	0.553333					0.573333
	0.556667	0	0.556667					0.575
	0.556667	0	0.556667					0.576667
	0.556667	0	0.556667					0.58
	0.556667	0	0.556667					0.58
	0.56	0	0.56					0.58
	0.563333	0	0.563333					0.58
	0.563333	0	0.563333					0.583333
	0.563333	0	0.563333					0.586667
	0.563333	0	0.563333					0.586667
	0.566667	0	0.566667					0.593333
	0.57	0	0.57					0.593333
	0.57	0	0.57					0.596667
	0.57	0	0.57					0.596667
	0.57	0	0.57					0.596667
	0.573333	0	0.573333					0.6
	0.575	0	0.575					0.6
	0.576667	0	0.576667					0.6
	0.58	0	0.58					0.61
	0.58	0	0.58					0.61
	0.58	0	0.58					0.613333
	0.58	0	0.58					0.613333
	0.583333	0	0.583333					0.616667
	0.586667	0	0.586667					0.616667
	0.586667	0	0.586667					0.62
*	0.59	1						0.62
	0.593333	0	0.593333					0.62
	0.593333	0	0.593333					0.63
	0.596667	0	0.596667					0.63
	0.596667	0	0.596667					0.63
	0.596667	0	0.596667					0.633333
	0.6	0	0.6					0.633333
	0.6	0	0.6					0.635
	0.6	0	0.6					0.636667
	0.61	0	0.61					0.636667
	0.61	0	0.61					0.636667
	0.613333	0	0.613333					0.64
	0.613333	0	0.613333					0.646667
	0.616667	0	0.616667					0.65
	0.616667	0	0.616667					0.65
	0.62	0	0.62					0.653333
	0.62	0	0.62					0.66
	0.62	0	0.62					0.66
	0.63	0	0.63					0.66
	0.63	0	0.63					0.663333
	0.63	0	0.63					0.663333
	0.633333	0	0.633333					0.666667
	0.633333	0	0.633333					0.67
	0.635	0	0.635					0.673333
	0.636667	0	0.636667					0.673333
	0.636667	0	0.636667					0.676667
	0.636667	0	0.636667					0.68
	0.64	0	0.64					0.683333
	0.646667	0	0.646667					0.683333
	0.65	0	0.65					0.683333
	0.65	0	0.65					0.686667
	0.653333	0	0.653333					0.686667
*	0.656667	1						0.686667
	0.66	0	0.66					0.703333
	0.66	0	0.66					0.705
	0.66	0	0.66					0.706667
	0.663333	0	0.663333					0.706667
	0.663333	0	0.663333					0.71
	0.666667	0	0.666667					0.71
	0.67	0	0.67					0.713333
	0.673333	0	0.673333					0.713333
	0.673333	0	0.673333					0.723333
	0.676667	0	0.676667					0.723333
	0.68	0	0.68					0.726667
	0.683333	0	0.683333					0.733333
	0.683333	0	0.683333					0.733333
	0.683333	0	0.683333					0.733333
	0.686667	0	0.686667					0.733333
	0.686667	0	0.686667					0.736667
	0.686667	0	0.686667					0.74
**	0.693333	1						0.743333
**	0.7	1						0.743333
	0.703333	0	0.703333					0.75
	0.705	0	0.705					0.753333
	0.706667	0	0.706667					0.756667
	0.706667	0	0.706667					0.763333
	0.71	0	0.71					0.77
	0.71	0	0.71					0.773333
	0.713333	0	0.713333					0.773333
**	0.713333	1						0.78
	0.713333	0	0.713333					0.79
	0.723333	0	0.723333					0.796667
	0.723333	0	0.723333					0.796667
	0.726667	0	0.726667					0.803333
	0.733333	0	0.733333					0.816667
	0.733333	0	0.733333					0.823333
	0.733333	0	0.733333					0.823333
	0.733333	0	0.733333					0.84
	0.736667	0	0.736667					0.843333
	0.74	0	0.74					0.853333
	0.743333	0	0.743333					0.883333
	0.743333	0	0.743333					0.946667
	0.75	0	0.75					0.953333
	0.753333	0	0.753333					0.956667
**	0.753333	1
	0.756667	0	0.756667				Useable	175
**	0.763333	1
**	0.763333	1
	0.763333	0	0.763333
	0.77	0	0.77
	0.773333	0	0.773333
	0.773333	0	0.773333
**	0.773333	1
	0.78	0	0.78
	0.79	0	0.79
	0.796667	0	0.796667
	0.796667	0	0.796667
**	0.803333	1
**	0.803333	1
**	0.803333	1
	0.803333	0	0.803333
**	0.806667	1
	0.816667	0	0.816667
	0.823333	0	0.823333
	0.823333	0	0.823333
**	0.823333	1
**	0.836667	1
	0.84	0	0.84
**	0.843333	1
	0.843333	0	0.843333
**	0.846667	1
**	0.846667	1
	0.853333	0	0.853333
**	0.86	1
**	0.866667	1
**	0.866667	1
**	0.87	1
**	0.873333	1
**	0.873333	1
	0.883333	0	0.883333
**	0.893333	1
**	0.91	1
**	0.913333	1
**	0.916667	1
**	0.916667	1
**	0.92	1
**	0.926667	1
**	0.94	1
**	0.94	1
	0.946667	0	0.946667
**	0.95	1
	0.953333	0	0.953333
	0.956667	0	0.956667
**	0.97	1
**	0.973333	1
**	0.98	1
**	0.99	1						0
**	0.99	1
**	1.00667	1
**	1.01	1
**	1.01333	1
**	1.035	1
**	1.04	1
**	1.04667	1
**	1.08	1
**	1.10667	1
**	1.14	1
**	1.295	1
Print Success	239	64
		175

## Sheet: Raw 100 µm
Droplet	Ball	Mid	Mid2	Over/Under Extruded	Mean
Number	1	2	3					All units in mm
	0.11	0.14	0.12		0.123333			*	Unusable due to underextrusion
	0.15	0.11	0.11		0.123333			**	Unusable due to overextrusion
	0.15	0.15	0.11		0.136667
	0.18	0.18	0.12		0.16
	0.16	0.15	0.18		0.163333
	0.16	0.14	0.19		0.163333
	0.15	0.19	0.16		0.166667
	0.14	0.18	0.18		0.166667
	0.19	0.16	0.16		0.17
	0.14	0.17	0.2		0.17
	0.16	0.17	0.18		0.17
	0.16	0.19	0.18		0.176667
	0.16	0.19	0.19		0.18
	0.17	0.17	0.2		0.18
	0.16	0.18	0.21		0.183333
	0.17	0.18	0.2		0.183333
	0.2	0.2	0.16		0.186667
	0.18	0.22	0.16		0.186667
	0.18	0.19	0.2		0.19
	0.21	0.26	0.18		0.216667
	0.24	0.24	0.19		0.223333
	0.21	0.22	0.25		0.226667
	0.23	0.26	0.19		0.226667
	0.21	0.2	0.28		0.23
	0.26	0.21	0.27		0.246667
	0.22	0.24	0.28		0.246667
	0.23	0.29	0.27		0.263333
	0.24	0.26	0.29		0.263333
	0.3	0.3	0.24		0.28
	0.29	0.2	0.37		0.286667
	0.28	0.27	0.34		0.296667
	0.35	0.29	0.26	**	0.3
	0.27	0.37	0.32		0.32
Resistor	Ball	Mid (Random)	Socket	Over/Under Extruded	Mean
Number	1	2	3
	0.13	0.05	0.07		0.0833333
	0.11	0.07	0.12		0.1
	0.08	0.15	0.07		0.1
	0.21	0.08	0.11		0.133333
	0.12	0.1	0.18		0.133333
	0.17	0.11	0.14		0.14
	0.15	0.12	0.17		0.146667
	0.13	0.11	0.21		0.15
	0.13	0.16	0.2		0.163333
	0.21	0.12	0.2		0.176667
	0.19	0.16	0.19		0.18
	0.17	0.22	0.18		0.19
	0.16	0.24	0.21		0.203333
	0.2	0.28	0.14		0.206667
	0.22	0.22	0.26		0.233333
	0.2	0.33	0.22		0.25
	0.19	0.29	0.28		0.253333
	0.15	0.27	0.39		0.27
	0.23	0.34	0.24		0.27
	0.27	0.27	0.27		0.27
	0.34	0.47	0.24		0.35
	0.64	0.32	0.21		0.39
	0.45	0.46	0.42	**	0.443333
	0.38	0.49	0.49		0.453333
	0.51	0.53	0.42		0.486667
	0.35	0.65	0.55		0.516667
	0.2	0.44	1.6	**	0.746667
Cross	Stem1	Stem2	Stem3	Over/Under Extruded	Mean
Number	1	2	3
	0.17	0.17	0.23		0.19
	0.19	0.2	0.25		0.213333
	0.25	0.21	0.2		0.22
	0.25	0.23	0.2		0.226667
	0.23	0.27	0.2		0.233333
	0.29	0.23	0.19		0.236667
	0.3	0.23	0.18		0.236667
	0.28	0.22	0.22		0.24
	0.19	0.23	0.3		0.24
	0.21	0.24	0.3		0.25
	0.23	0.22	0.32		0.256667
	0.3	0.24	0.24		0.26
	0.26	0.25	0.28		0.263333
	0.31	0.28	0.21		0.266667
	0.26	0.29	0.25		0.266667
	0.26	0.23	0.32		0.27
	0.32	0.27	0.23		0.273333
	0.25	0.3	0.27		0.273333
	0.35	0.27	0.24		0.286667
	0.35	0.27	0.25		0.29
	0.24	0.29	0.34		0.29
	0.29	0.3	0.29		0.293333
	0.36	0.29	0.23		0.293333
	0.22	0.35	0.34		0.303333
	0.26	0.28	0.37		0.303333
	0.24	0.29	0.39		0.306667
	0.3	0.35	0.4		0.35
	0.5	0.32	0.24		0.353333
	0.43	0.39	0.29		0.37
	0.39	0.4	0.4		0.396667
	0.57	0.48	0.43		0.493333
Straight	Socket	Mid	Ball	Over/Under Extruded	Mean
	1	2	3
	0.14	0.13	0.13		0.133333
	0.17	0.17	0.16		0.166667
	0.17	0.17	0.17		0.17
	0.19	0.17	0.16		0.173333
	0.19	0.16	0.17		0.173333
	0.18	0.18	0.18		0.18
	0.18	0.18	0.18		0.18
	0.21	0.2	0.18		0.196667
	0.2	0.2	0.2		0.2
	0.2	0.21	0.21		0.206667
	0.22	0.21	0.2		0.21
	0.22	0.22	0.2		0.213333
	0.23	0.21	0.21		0.216667
	0.23	0.24	0.22		0.23
	0.24	0.23	0.23		0.233333
	0.24	0.24	0.24		0.24
	0.25	0.24	0.24		0.243333
	0.25	0.25	0.23		0.243333
	0.27	0.25	0.25		0.256667
	0.27	0.25	0.25		0.256667
	0.27	0.25	0.26		0.26
	0.27	0.26	0.26		0.263333
	0.27	0.26	0.26		0.263333
	0.27	0.26	0.27		0.266667
	0.27	0.27	0.27		0.27
	0.28	0.25	0.28		0.27
	0.27	0.26	0.28		0.27
	0.29	0.27	0.25		0.27
	0.28	0.27	0.27		0.273333
	0.29	0.26	0.27		0.273333
	0.28	0.27	0.27		0.273333
	0.28	0.28	0.27		0.276667
	0.29	0.27	0.27		0.276667
	0.29	0.28	0.28		0.283333
	0.3	0.29	0.29		0.293333
	0.32	0.32	0.3		0.313333
	0.36	0.34	0.34		0.346667
	0.38	0.36	0.35		0.363333
	0.4	0.38	0.37		0.383333
	0.42	0.38	0.38		0.393333
	0.45	0.49	0.58	**	0.506667
Y Junction	Mid	Ball 1	Ball 2	Over/Under Extruded	Mean
	1	2	3
	0.26	0.24	0.21		0.236667
	0.24	0.21	0.27		0.24
	0.25	0.24	0.24		0.243333
	0.29	0.27	0.23		0.263333
	0.27	0.26	0.26		0.263333
	0.28	0.28	0.26		0.273333
	0.33	0.28	0.27		0.293333
	0.28	0.28	0.33		0.296667
	0.3	0.25	0.37		0.306667
	0.26	0.26	0.41		0.31
	0.35	0.28	0.33		0.32
	0.35	0.27	0.36		0.326667
	0.35	0.31	0.37		0.343333
	0.33	0.37	0.35		0.35
	0.48	0.33	0.28		0.363333
	0.4	0.4	0.32		0.373333
	0.38	0.35	0.4		0.376667
	0.38	0.36	0.4		0.38
	0.36	0.32	0.51		0.396667
	0.36	0.43	0.4		0.396667
	0.48	0.4	0.37		0.416667
	0.37	0.39	0.54		0.433333
	0.47	0.43	0.46		0.453333
	0.45	0.46	0.48		0.463333
	0.45	0.44	0.5		0.463333
	0.53	0.53	0.38		0.48
	0.54	0.48	0.49		0.503333
	0.57	0.48	0.53		0.526667
	0.5	0.48	0.61	**	0.53
	0.56	0.56	0.56	**	0.56
	0.63	0.57	0.68	**	0.626667
	0.63	0.53	0.73	**	0.63
	0.29	0.85	0.85	**	0.663333
	0.71	0.58	0.89	**	0.726667
	0.73	0.68	1.99	**	1.13333

## Sheet: Ordered 100 µm
Over/Under Extruded	Mean Channel Width	Switch	Mean Channel Width
	0.0833333	0	0.0833333
	0.1	0	0.1				Useable		All units in mm
	0.1	0	0.1				0.0833333		*	Unusable due to underextrusion
	0.123333	0	0.123333				0.1		**	Unusable due to overextrusion
	0.123333	0	0.123333				0.1
	0.133333	0	0.133333				0.123333
	0.133333	0	0.133333				0.123333
	0.133333	0	0.133333				0.133333
	0.136667	0	0.136667				0.133333
	0.14	0	0.14				0.133333
	0.146667	0	0.146667				0.136667
	0.15	0	0.15				0.14
	0.16	0	0.16				0.146667
	0.163333	0	0.163333				0.15
	0.163333	0	0.163333				0.16
	0.163333	0	0.163333				0.163333
	0.166667	0	0.166667				0.163333
	0.166667	0	0.166667				0.163333
	0.166667	0	0.166667				0.166667
	0.17	0	0.17				0.166667
	0.17	0	0.17				0.166667
	0.17	0	0.17				0.17
	0.17	0	0.17				0.17
	0.173333	0	0.173333				0.17
	0.173333	0	0.173333				0.17
	0.176667	0	0.176667				0.173333
	0.176667	0	0.176667				0.173333
	0.18	0	0.18				0.176667
	0.18	0	0.18				0.176667
	0.18	0	0.18				0.18
	0.18	0	0.18				0.18
	0.18	0	0.18				0.18
	0.183333	0	0.183333				0.18
	0.183333	0	0.183333				0.18
	0.186667	0	0.186667				0.183333
	0.186667	0	0.186667				0.183333
	0.19	0	0.19				0.186667
	0.19	0	0.19				0.186667
	0.19	0	0.19				0.19
	0.196667	0	0.196667				0.19
	0.2	0	0.2				0.19
	0.203333	0	0.203333				0.196667
	0.206667	0	0.206667				0.2
	0.206667	0	0.206667				0.203333
	0.21	0	0.21				0.206667
	0.213333	0	0.213333				0.206667
	0.213333	0	0.213333				0.21
	0.216667	0	0.216667				0.213333
	0.216667	0	0.216667				0.213333
	0.22	0	0.22				0.216667
	0.223333	0	0.223333				0.216667
	0.226667	0	0.226667				0.22
	0.226667	0	0.226667				0.223333
	0.226667	0	0.226667				0.226667
	0.23	0	0.23				0.226667
	0.23	0	0.23				0.226667
	0.233333	0	0.233333				0.23
	0.233333	0	0.233333				0.23
	0.233333	0	0.233333				0.233333
	0.236667	0	0.236667				0.233333
	0.236667	0	0.236667				0.233333
	0.236667	0	0.236667				0.236667
	0.24	0	0.24				0.236667
	0.24	0	0.24				0.236667
	0.24	0	0.24				0.24
	0.24	0	0.24				0.24
	0.243333	0	0.243333				0.24
	0.243333	0	0.243333				0.24
	0.243333	0	0.243333				0.243333
	0.246667	0	0.246667				0.243333
	0.246667	0	0.246667				0.243333
	0.25	0	0.25				0.246667
	0.25	0	0.25				0.246667
	0.253333	0	0.253333				0.25
	0.256667	0	0.256667				0.25
	0.256667	0	0.256667				0.253333
	0.256667	0	0.256667				0.256667
	0.26	0	0.26				0.256667
	0.26	0	0.26				0.256667
	0.263333	0	0.263333				0.26
	0.263333	0	0.263333				0.26
	0.263333	0	0.263333				0.263333
	0.263333	0	0.263333				0.263333
	0.263333	0	0.263333				0.263333
	0.263333	0	0.263333				0.263333
	0.263333	0	0.263333				0.263333
	0.266667	0	0.266667				0.263333
	0.266667	0	0.266667				0.263333
	0.266667	0	0.266667				0.266667
	0.27	0	0.27				0.266667
	0.27	0	0.27				0.266667
	0.27	0	0.27				0.27
	0.27	0	0.27				0.27
	0.27	0	0.27				0.27
	0.27	0	0.27				0.27
	0.27	0	0.27				0.27
	0.27	0	0.27				0.27
	0.273333	0	0.273333				0.27
	0.273333	0	0.273333				0.27
	0.273333	0	0.273333				0.273333
	0.273333	0	0.273333				0.273333
	0.273333	0	0.273333				0.273333
	0.273333	0	0.273333				0.273333
	0.276667	0	0.276667				0.273333
	0.276667	0	0.276667				0.273333
	0.28	0	0.28				0.276667
	0.283333	0	0.283333				0.276667
	0.286667	0	0.286667				0.28
	0.286667	0	0.286667				0.283333
	0.29	0	0.29				0.286667
	0.29	0	0.29				0.286667
	0.293333	0	0.293333				0.29
	0.293333	0	0.293333				0.29
	0.293333	0	0.293333				0.293333
	0.293333	0	0.293333				0.293333
	0.296667	0	0.296667				0.293333
	0.296667	0	0.296667				0.293333
**	0.3	1					0.296667
	0.303333	0	0.303333				0.296667
	0.303333	0	0.303333				0.303333
	0.306667	0	0.306667				0.303333
	0.306667	0	0.306667				0.306667
	0.31	0	0.31				0.306667
	0.313333	0	0.313333				0.31
	0.32	0	0.32				0.313333
	0.32	0	0.32				0.32
	0.326667	0	0.326667				0.32
	0.343333	0	0.343333				0.326667
	0.346667	0	0.346667				0.343333
	0.35	0	0.35				0.346667
	0.35	0	0.35				0.35
	0.35	0	0.35				0.35
	0.353333	0	0.353333				0.35
	0.363333	0	0.363333				0.353333
	0.363333	0	0.363333				0.363333
	0.37	0	0.37				0.363333
	0.373333	0	0.373333				0.37
	0.376667	0	0.376667				0.373333
	0.38	0	0.38				0.376667
	0.383333	0	0.383333				0.38
	0.39	0	0.39				0.383333
	0.393333	0	0.393333				0.39
	0.396667	0	0.396667				0.393333
	0.396667	0	0.396667				0.396667
	0.396667	0	0.396667				0.396667
	0.416667	0	0.416667				0.396667
	0.433333	0	0.433333				0.416667
**	0.443333	1					0.433333
	0.453333	0	0.453333				0.453333
	0.453333	0	0.453333				0.453333
	0.463333	0	0.463333				0.463333
	0.463333	0	0.463333				0.463333
	0.48	0	0.48				0.48
	0.486667	0	0.486667				0.486667
	0.493333	0	0.493333				0.493333
	0.503333	0	0.503333				0.503333
**	0.506667	1					0.516667
	0.516667	0	0.516667				0.526667
	0.526667	0	0.526667
**	0.53	1				Useable	156
**	0.56	1
**	0.626667	1
**	0.63	1
**	0.663333	1
**	0.726667	1
**	0.746667	1
**	1.13333	1
Print Success:	167
